# Supplementary material for: Endothelial leakiness elicited by amyloid protein aggregation
Source: Nat Commun. 2024 Jan 19;15:613. doi: 10.1038/s41467-024-44814-1 (PMC10798980; doi:10.1038/s41467-024-44814-1)
Supplement: Supplementary file 4 — Source Data [file 41467_2024_44814_MOESM4_ESM.xlsx]

## Sheet: Figure 1
Figure 1 F		Time (h)	ThT (200 μM)			IAPP(100 μM)			Aβ(100 μM)			FapC(50 μM)			αS (100 μM)					Figure 1 G	Length (nm)
		0	0.013986	0.012073	0.012337	0.0301647	0.035383	0.047542	0.051843	0.037339	0.040045	0.227513	0.098018	0.19912	0.014976	0.007686	0.017925				Aβm	Aβo	Aβo-p	Aβf	Aβs	αSm	αSo	αSf	αSs	IAPPm	IAPPo	IAPPf	IAPPs	FapCs
		0.25	0.011565	0.011142	0.010846	0.031894	0.036705	0.048391	0.045109	0.031725	0.034231										4.783	19.499	59.655	1438.36	86.7905	3.20505	72.5248	390.91	23.1721	23.3689	80.8601	594.35	176.032	38.142
		0.5	0.01295	0.010836	0.011026	0.034029	0.037874	0.049029	0.040901	0.031767	0.035362										5.917	22.772	78.776	1420.32	136.533	2.26631	35.354	631.23	20.979	20.1861	59.0661	520.244	118.746	25.633
		0.75	0.012897	0.010994	0.011481	0.039212	0.042898	0.050269	0.040288	0.032603	0.037085										5.917	14.896	100.379	1414.73	57.4257	2.9298	55.7659	575.309	18.8811	15.6763	99.1023	713.173	117.381	30.599
		1	0.014081	0.011312	0.010772	0.048462	0.051066	0.057188	0.041028	0.035319	0.035182										4.064	21.836	75.475	2059.99	63.5054	2.13853	47.0985	613.781	22.028	21.545	69.4529	736.642	125.405	22.342
		1.25	0.014811	0.010392	0.01146	0.058827	0.057259	0.064745	0.042265	0.036588	0.038713										3.937	23.017	63.421		69.1653	2.73094	52.0056	185.812	35.3856	14.2737	90.4044		72.1254	20.337
		1.5	0.014229	0.011534	0.011935	0.064869	0.063966	0.07116	0.04588	0.038459	0.042445										4.802	19.013	93.263		38.244	2.37249	32.6569	688.342	17.863	13.3617	49.5454		43.9522	19.078
		1.75	0.014536	0.010868	0.01183	0.071673	0.069211	0.076378	0.048344	0.041123	0.043608										4.304	11.081	55.155		43.5306	1.69844	37.9158	746.393	15.0187	18.332	48.0332		64.4025	13.81
		2	0.014229	0.010868	0.011301	0.078256	0.076493	0.082819	0.051758	0.04273	0.044834										1.365	10.621	58.085		47.5351	1.85676	30.0727	516.438	16.7587		64.3491		58.2372	18.226
		2.25	0.013669	0.01147	0.01146	0.085787	0.083465	0.089942	0.055321	0.044126	0.046176										0.663	15.186	58.886		70.0106	2.76931	29.7877	583.016	15.3647		51.7475		72.7214	14.886
		2.5	0.01277	0.011301	0.011777	0.095523	0.090916	0.098624	0.058355	0.048069	0.04864										0.683	17.386	60.666		96.7768	2.81967	39.8896	244.09	14.6512		75.3537		88.227	15.542
		2.75	0.012379	0.011375	0.013035	0.106731	0.100538	0.1086	0.062488	0.051674	0.054348										0.593	15.631	73.984		46.0263	2.4455	32.0637	202.239	15.0284		79.5768		84.9524	14.737
		3	0.011978	0.011417	0.013394	0.118399	0.110593	0.119657	0.066981	0.055384	0.055236										1.187	20.541	69.918		49.594	2.62586	35.354	204.777	27.6969		89.9668		118.87	14.661
		3.25	0.012326	0.011629	0.013405	0.132583	0.123289	0.132866	0.071146	0.059486	0.057763										0.663	17.653	55.521		25.5515	1.50049	33.3036	175.745	14.6678		98.5351		90.3138	21.598
		3.5	0.012538	0.011671	0.013627	0.148122	0.137633	0.148858	0.076781	0.069148	0.062256										0.979	17.899	63.421		46.9123		29.3549		12.5775		75.8077		87.9603	18.11
		3.75	0.012242	0.011153	0.013595	0.166018	0.154209	0.169128	0.080185	0.075238	0.068366										0.643	17.332	79.972		30.7569		32.1302				71.8729		61.3527	36.006
		4	0.011174	0.011301	0.013986	0.186608	0.179574	0.191596	0.086327	0.10265	0.073874										0.804	14.123	78.373		48.8471									24.574
		4.25	0.010815	0.011608	0.013849	0.212309	0.215153	0.223446	0.092427	0.125495	0.081623										0.979	13.81	44.524											29.642
		4.5	0.011206	0.011692	0.014176	0.24221	0.259105	0.264616	0.099256	0.158932	0.089509											20.843	46.346											17.264
		4.75	0.011629	0.011407	0.013912	0.279137	0.310632	0.305574	0.107216	0.156543	0.099859											19.013	61.445											20.438
		5	0.012242	0.011185	0.013521	0.320015	0.369211	0.352449	0.113179	0.161417	0.113115				0.017517	0.007775	0.018324					15.247	43.052											43.782
		5.25	0.012792	0.011692	0.013658	0.367891	0.432778	0.401806	0.120896	0.185118	0.125674											23.552	48.123											16.644
		5.5	0.013003	0.011185	0.013024	0.41824	0.499641	0.458542	0.130654	0.178691	0.140527											13.583	39.797											15.071
		5.75	0.014229	0.011301	0.013775	0.472735	0.569126	0.512532	0.14094	0.198882	0.153784											20.843	62											23.372
		6	0.014145	0.011576	0.013415	0.530525	0.637929	0.571766	0.155433	0.218418	0.171322											17.529	64.138											20.681
		6.25	0.014726	0.011734	0.013606	0.590788	0.701151	0.628884	0.170847	0.224941	0.19273											32.902
		6.5	0.015434	0.0111	0.0135	0.65214	0.760501	0.687268	0.185795	0.240259	0.213862											15.944
		6.75	0.015022	0.011502	0.013817	0.707911	0.814455	0.740629	0.201515	0.257501	0.235756											17.197
		7	0.014557	0.01091	0.013479	0.760997	0.859648	0.787381	0.219095	0.280494	0.258654											19.559
		7.25	0.014811	0.01146	0.013595	0.808413	0.897371	0.828063	0.23824	0.306004	0.283824											13.774
		7.5	0.013817	0.011259	0.013627	0.84394	0.926112	0.857636	0.260187	0.328838	0.309027											20.121
		7.75	0.013627	0.011312	0.01424	0.873965	0.945186	0.885571	0.282958	0.357011	0.336767											15.289
		8	0.013627	0.010963	0.013458	0.900339	0.963703	0.905841	0.30372	0.380776	0.363449											16.703
		8.25	0.013299	0.01147	0.013532	0.916092	0.975982	0.920043	0.328257	0.409171	0.3888											21.201
		8.5	0.013701	0.011058	0.013669	0.932535	0.987535	0.930258	0.35162	0.435632	0.416286											12.249
		8.75	0.013162	0.011893	0.01351	0.943609	0.994826	0.939401	0.376125	0.466004	0.441129											17.956
		9	0.012622	0.01128	0.013595	0.95052	0.9993	0.94881	0.398822	0.48794	0.467558											16.214
		9.25	0.012337	0.011079	0.013849	0.956482	1.00501	0.953381	0.423718	0.512635	0.492168											11.191
		9.5	0.011914	0.011438	0.013828	0.962613	1.0071	0.961142	0.446954	0.53566	0.517804											15.53
		9.75	0.012464	0.011449	0.01332	0.964527	1.01048	0.967796	0.470401	0.563822	0.541474											15.146
		10	0.013288	0.01092	0.014229	0.968655	1.01123	0.971968	0.495868	0.586741	0.566708	0.1477	0.211915	0.19984	0.021217	0.006671	0.01467					14.195
		10.25	0.013606	0.011565	0.013595	0.975176	1.01078	0.976832	0.521642	0.610517	0.588232											21.128
		10.5	0.01405	0.01073	0.013098	0.973918	1.01526	0.977275	0.54511	0.633954	0.609163											18.379
		10.75	0.013288	0.011164	0.013669	0.976806	1.01324	0.983362	0.568812	0.655298	0.632928											15.529
		11	0.013447	0.011692	0.013563	0.976824	1.01608	0.987198	0.592471	0.673523	0.652993											16.895
		11.25	0.012929	0.011608	0.013976	0.982352	1.01617	0.993134	0.614343	0.697288	0.67069											17.856
		11.5	0.013151	0.011766	0.013648	0.981873	1.01481	0.997865	0.637104	0.714509	0.690987											13.526
		11.75	0.012411	0.011195	0.013627	0.984221	1.01571	0.995685	0.656746	0.732121	0.710534											23.846
		12	0.012274	0.011079	0.013066	0.982839	1.01619	0.998485	0.679908	0.750928	0.727987											19.78
		12.25	0.012432	0.011216	0.013236	0.982024	1.01809	0.999814	0.696992	0.768085	0.744342											23.747
		12.5	0.012157	0.011491	0.013204	0.98198	1.01587	1.00123	0.718811	0.785063	0.760854											15.194
		12.75	0.012601	0.010973	0.012982	0.97374	1.0134	0.999424	0.735863	0.805107	0.772134											17.542
		13	0.012866	0.011216	0.012971	0.969488	1.00735	0.998272	0.754311	0.821123	0.785867											36.101
		13.25	0.012855	0.011259	0.013331	0.96434	1.00312	0.995783	0.772589	0.838227	0.797347											39.178
		13.5	0.013066	0.010445	0.013014	0.955942	0.999052	0.991858	0.790909	0.853662	0.81071											23.243
		13.75	0.013098	0.011005	0.013035				0.807686	0.866464	0.821588											38.936
		14	0.012231	0.010899	0.013003				0.824146	0.877892	0.830891											40.726
		14.25	0.01331	0.011238	0.0135				0.839612	0.887205	0.84604											25.087
		14.5	0.013098	0.010688	0.013595				0.852827	0.891666	0.85641											27.623
		14.75	0.01314	0.01129	0.013849				0.870439	0.903517	0.867384											26.908
		15	0.013172	0.010899	0.013204				0.883146	0.911541	0.879129				0.019544	0.007664	0.026911					31.486
		15.25	0.012929	0.011047	0.01332				0.896677	0.916478	0.886349											30.222
		15.5	0.013014	0.011512	0.012971				0.911636	0.91856	0.895134											38.706
		15.75	0.013193	0.011438	0.013066				0.923899	0.921235	0.899246											41.899
		16	0.01351	0.011269	0.013183				0.933625	0.921446	0.906572											35.273
		16.25	0.013267	0.011259	0.013584				0.943795	0.921721	0.909828											34.101
		16.5	0.012844	0.010698	0.012696				0.955487	0.925094	0.917641											37.833
		16.75	0.012591	0.011364	0.013362				0.964346	0.924967	0.917672											25.527
		17	0.013088	0.010688	0.014229				0.974378	0.927335	0.91966											23.315
		17.25	0.01331	0.011269	0.013479				0.984611	0.925516	0.922662											33.141
		17.5	0.012992	0.011629	0.01351				0.994707	0.931849	0.925886											42.031
		17.75	0.013373	0.011016	0.013732				1.00055	0.932081	0.92798											34.101
		18	0.013077	0.011354	0.013458				1.00947	0.934946	0.930242
		18.25	0.012559	0.010815	0.012728				1.01596	0.934671	0.933382
		18.5	0.013288	0.011512	0.013859				1.02363	0.940327	0.935929
		18.75	0.013743	0.011206	0.013447				1.03093	0.939746	0.935707
		19	0.013711	0.010783	0.013162				1.03801	0.947791	0.936384
		19.25	0.013405	0.011713	0.01276				1.04373	0.945793	0.937505
		19.5	0.012971	0.010593	0.01277				1.05109	0.947896	0.93816
		19.75	0.012665	0.0111	0.013035				1.05585	0.950338	0.939799
		20	0.01277	0.010783	0.013373				1.06281	0.951586	0.938689	0.178983	0.255031	0.20032	0.015651	0.007887	0.020991
		20.25	0.013362	0.011544	0.013447				1.06697	0.95296	0.942061
		20.5	0.013373	0.011597	0.013109				1.07394	0.955476	0.940496
		20.75	0.013056	0.011005	0.013521				1.07857	0.961058	0.939111
		21	0.013257	0.010857	0.013183				1.08227	0.960054	0.93687
		21.25	0.012675	0.01146	0.013088				1.08499	0.961016	0.93631
		21.5	0.012707	0.011185	0.012855				1.09187	0.958986	0.939154
		21.75	0.012665	0.01092	0.011914				1.09649	0.958246	0.936395
		22	0.013119	0.011565	0.011512				1.09614	0.959102	0.934143
		22.25	0.013088	0.011343	0.01166				1.09957	0.960255	0.934619
		22.5	0.013109	0.011301	0.012665				1.1038	0.958352	0.932705
		22.75	0.01276	0.010804	0.011713				1.10964	0.955392	0.933509
		23	0.012506	0.011312	0.011047				1.11086	0.956396	0.932747
		23.25	0.012813	0.010624	0.010413				1.11421	0.954324	0.930919
		23.5	0.012802	0.010836	0.011111				1.11198	0.950085	0.932071
		23.75	0.012665	0.011396	0.011164				1.11802	0.950116	0.930549
		24	0.01258	0.011269	0.011016				1.12093	0.946533	0.931722
		24.25	0.01257	0.010994	0.010857				1.12362	0.942769	0.929999
		24.5	0.012115	0.011026	0.011502				1.12222	0.940887	0.930126
		24.75	0.012517	0.010889	0.011354				1.12552	0.94056	0.928751
		25	0.013225	0.011047	0.011671				1.12879	0.939238	0.926764				0.05913	0.034519	0.034342
		30	0.007886	0.007745	0.003675							0.169965	0.186017	0.20272	0.242617	0.17398	0.117858
		35	0.007463	0.005506	0.006083										0.324823	0.276226	0.278639
		40	0.00521	0.005098	0.004647							0.287157	0.211759	0.21184	0.578191	0.557132	0.380754
		45	0.005013	0.004478	0.004929										0.770316	0.452212	0.6
		50	0.005478	0.006421	0.005562							0.204459	0.231039	0.19272	0.739452	0.736184	0.956348
		55													0.67722	0.984264	0.87417
		60	0.005661	0.005126	0.005168							0.251104	0.265885	0.26368	0.930125	0.983693	0.774321
		65													0.954467	0.837843	0.80319
		70	0.005436	0.006224	0.005591							0.379705	0.35691	0.38968	0.973315	0.81143	0.953598
		75													0.758771	0.898765	0.999894
		77	0.004943	0.009421	0.006196
		80													0.892067	0.730839	0.987636
		85													0.763785	0.79185	0.926871
		86.75	0.006112	0.007393	0.005196
		87	0.005858	0.005562	0.004985
		90	0.00583	0.005337	0.006224							0.608995	0.52607	0.55376	0.806844	0.806711	0.992462
		95													0.816362	1	0.966333
		100	0.005591	0.005943	0.005253							0.640913	0.889847	0.73856
		110	0.005591	0.005647	0.003126							0.959336	0.781064	0.85928
		113	0.00445	0.004492	0.004985
		118	0.005309	0.007294	0.005055
		120	0.003999	0.004422	0.005605							0.843731	0.914022	0.8924
		130	0.004619	0.006168	0.005436							0.832185	0.941713	0.94136
		140	0.004056	0.004295	0.005013							0.915894	0.952601	0.91368
		150	0.005013	0.005069	0.004675							0.921752	0.857124	0.95392
		160	0.004225	0.004323	0.004323							0.903892	0.938753	0.91296
		170	0.006252	0.005689	0.005422							0.86658	1.01957	0.91344
		180	0.006069	0.00452	0.005295							0.964796	0.993869	0.90454
		190	0.005069	0.005281	0.005422							0.900448	0.978728	0.8564
		200	0.005985	0.004971	0.004647							0.802448	0.997356	0.8548

## Sheet: Figure 2
Figure 2C	Gap area (%)
	Control	Aβm	Aβo	Aβo-p	Aβf	Aβs	Thrombin
	0.2	0.44	2.502	1.997	0.255	2.343	2.62121
	0.057	0.186	2.42206	1.73	0.261	2.228	2.572
	0.038	0.036	1.897	1.07	0.1	2.829	2.525
	0.036	0.05	3.176	1.66595	0.035478	1.671	3.189
	Control	αSm	αSo	αSf	αSs	IAPPm	IAPPo	IAPPf	IAPPs	FapCs
	0.2	0.049	1.8	0.305	2.1	0.124	0.2	0.379918	0.39	1.924
	0.057	0.095	1.6	0.581	2.5	0.32	0.05	0.601165	0.34	1.732
	0.038	0.229	1.3	0.197	2.645	0.038	0.1874	0.026	0.246	2.372
	0.036	0.153	1.4	0.007	1.839	0.015	0.094	0.0119	0.192	2.655
Figure 2D	Normalized FITC-dextran (fold)
	Control	Thrombin	Aβm	Aβo	Aβf	Aβs
	0.948868	2.7	0.8	2.35	0.860273	2.05281
	1.25113	2.4	0.989951	1.88376	0.980829	2.80273
	1.1	2.14	1.0587	2.1598	1.0047	2.7432

## Sheet: Figure 3
		Control	Aβo		Aβs		Thrombin
	Figure 3A		20 M	40 M	20 M	40 M
		1.03053	1.59691	1.86434	1.71245	2.29008	3.85293
		0.989995	1.5786	1.82262	1.73598	2.06475	3.90232
		1.00425	1.59006	1.91046	1.83256	2.02003	3.51652
	Figure 3B		0 h			0.5 h			1 h			2 h
		Control	1.03483	0.874042	1.09113	0.998832	0.983006	1.01816	1.02399	0.909567	1.06644	1.00678	1.03057	0.962657
		Ao	0.984781	1.17223	1.05235	1.00288	1.00624	1.01442	0.973261	0.954728	1.01225	1.06933	1.15013	1.07173
		As	1.02649	1.16223	1.11467	0.920947	0.990642	1.0512	1.07372	1.05834	0.978586	0.970295	0.956006	0.98477
		H2O2	0.9941	1.03541	1.02398	3.39106	3.89687	3.6688	3.34322	3.2849	3.75671	3.55537	3.39818	4.06684
	Figure 3C		-NAC			+NAC
		Control	1.00259	1.00603	0.993235	1.01098	1.01516	1.0153
		20 M	1.61912	1.63143	1.60322	1.49719	1.64778	1.68195
		40 M	1.89614	1.84345	1.82598	1.98002	1.88347	1.82958
		20 M	1.74081	1.85322	1.92242	1.73534	1.55936	1.88347
		40 M	2.05182	2.05774	2.0098	1.82628	1.9775	2.11729
	Figure 3D		0 h			0.5 h			1 h			2 h
		Control	1.01534	0.990018	0.994642	0.994828	1.05571	1.10192	0.974205	1.01629	0.986335	0.979635	1.04026	0.980107
		Ao	0.94282	0.990856	1.00516	1.06285	1.0613	1.07535	1.05363	1.03161	0.987338	0.962606	1.00469	1.00337
		As	0.978878	1.00969	1.02471	1.04709	1.10061	0.977668	0.994481	1.01322	0.930346	1.04312	1.05333	0.977422
		H2O2	1.06663	1.05186	0.999297	0.897328	0.905241	0.843799	0.676406	0.622189	0.59598	0.406086	0.442123	0.467623
	Figure 3E		Caspase 3						PARP
			Caspase 9						a-tubulin
	Figure 3F			No inhibitor			MDC + MBCD
			Control	1.05077	0.982448	0.974202	1.02816	0.976232	0.974106
			20 M	1.63835	1.65847	1.6287	1.58459	1.64729	1.62493
			40 M	2.05434	1.94435	1.77273	1.81816	1.93874	1.79147
			20 M	1.71312	1.81968	1.74638	1.73454	1.75875	1.71245
			40 M	2.32862	2.14708	2.09725	2.13369	2.29008	2.0605

## Sheet: Figure 4
Figure 4B	Gap area(%)
		Control			EC1a 1:20			EC1a 1:100			EC1a 1:500
	Media	0.012	0.035	0.069	2.788	3.271	3.122	0.891	1.045	0.586	0.061	0.675	0.875
	Aβo	1.995	2.316	1.789	2.005	2.606	3.521	1.062	1.065	1.166	1.276	1.451	1.513
	Aβs	2.076	2.225	3.137	2.733	2.77	3.19	1.168	1.196	0.961	1.293	1.411	1.579
Figure 4C	Gap area(%)
		Control			EC1a 1:20			EC1a 1:100			EC1a 1:500
	Media	0.012	0.035	0.069	2.788	3.271	3.122	0.891	1.045	0.586	0.061	0.675	0.875
	Aβo	1.995	2.316	1.789	2.005	2.606	3.521	1.062	1.065	1.166	1.276	1.451	1.513
	Aβs	2.076	2.225	3.137	2.733	2.77	3.19	1.168	1.196	0.961	1.293	1.411	1.579
Figure 4E		Aβm				Aβo
		Aβf				Aβs

## Sheet: Figure 5
Figure 4A											Figure 4B	-PP1			+PP1
	P-VEC(Y658)					P-VEC(Y731)					Aβo	Control	20 M	40 M	Control	20 M	40 M
												1	1.2928	1.63037	1	1.12683	1.35002
												1	1.25198	1.4981	1	1.1418	1.23775
												1	1.30191	1.409	1	1.2332	1.22722
											Figure 4C	-PP1			+PP1
											Aβo	Control	20 M	40 M	Control	20 M	40 M
												1	1.47465	1.99941	1	1.2485	1.22753
												1	1.2109	1.6819	1	1.20991	1.31982
												1	1.40192	1.5901	1	1.19181	1.4111
	VEC					a-tubulin
											Figure 4E	-PP1			+PP1
											Aβs	Control	20 M	40 M	Control	20 M	40 M
												1	1.99306	2.16387	1	1.32726	1.45883
												1	1.74	2.0019	1	1.298	1.38719
												1	1.655	1.9817	1	1.39881	1.617
											Figure 4F	-PP1			+PP1
											Aβs	Control	20 M	40 M	Control	20 M	40 M
												1	1.57648	1.76764	1	1.22442	1.38393
												1	1.47161	1.61819	1	1.3918	1.51435
												1	1.5782	1.9817	1	1.566	1.56927
Figure 4D
	P-VEC(Y658)					P-VEC(Y731)					Figure 4G			-PP1			+PP1
													Control	1.00966	1.039	0.960213	0.985312	0.983584	0.999136
												Aβo	20 M	1.60698	1.49013	1.48348	1.18869	1.18095	1.23857
													40 M	1.9732	1.97312	1.97948	1.47553	1.50212	1.4454
												Aβs	20 M	1.78236	1.68	1.67727	1.3575	1.13069	1.31603
													40 M	2.23276	2.19766	2.16809	1.65298	1.6372	1.54382
											Figure 4H			-Y23672			+Y23672
													Control	1.07401	0.9589	1.00077	0.957995	1.02393	1.02751
												Aβo	20 M	1.55583	1.45896	1.46834	1.36973	1.39134	1.41193
													40 M	1.72743	1.75377	1.81401	1.50406	1.6134	1.63868
	VEC					a-tubulin						Aβs	20 M	1.63483	1.76593	1.74335	1.44489	1.5831	1.579
													40 M	2.07996	1.87846	1.88435	1.59745	1.7398	1.70444

## Sheet: Figure 6
Figure 6 B	Fluorescence intensity (arb.units)
	2 months	12 months
	54600000	102000000
	58100000	75800000
	50300000	75100000
Figure 6 D	Fluorescence intensity (fold)
		Aβo				Aβs
	Ctrl	0.002	0.02	0.2	2	0.002	0.02	0.2	2
	1.16938	1.1133	1.04074	1.17823	1.51814	1.22024	1.22979	1.38256	1.38638
	0.862444	0.998727	1.40738	1.32527	1.42266	0.999936	1.29472	1.40166	1.31954
	0.968173	1.11139	1.11521	1.20497	1.24316	1.30999	1.38829	1.44558	1.38829
	1.06757	1.193	1.10841	1.13758	1.45698	1.3578	1.31988	1.47302	1.30092
	0.968401	1.13029	1.08362	1.23238	1.33593	1.10219	1.43136	1.35634	1.44093
	0.964025	1.06028	1.18133	1.29655	1.42343	1.00384	1.3403	1.31113	1.61886
Figure 6 G	Fluorescence intensity (arb.units)
		Aβs		PP1 (1 h)+ Aβs		Aβs (3 h) + PP1
	PP1	2	20	2	20	2	20
	0.951588	1.12708	1.38578	1.26021	1.37368	0.990923	0.934947
	1.05446	1.08926	1.19365	1.12708	1.41906	0.977307	1.08169
	0.993949	1.24811	1.18003	1.23903	1.26324	1.00756	1.05144

## Sheet: Figure S1
Figure S1
		Thrombin	Aβo	Aβo-p	Aβs	aSo	aSs	FapCs
	Bin Center	% Frequency	% Frequency	% Frequency	% Frequency	% Frequency	% Frequency	% Frequency
	1	0	0	0	0	0	0	0
	2	4.86618	8.09717	4.16667	11.5512	9.42029	8.33333	0.319489
	3	24.5742	16.3968	15.2083	13.5314	15.2174	15	12.7796
	4	21.6545	16.5992	18.3333	18.1518	21.7391	20	18.8498
	5	13.1387	17.004	17.0833	17.1617	18.1159	18	14.6965
	6	7.78589	9.7166	7.91667	10.231	11.5942	11.3333	12.7796
	7	7.78589	8.70445	12.0833	8.91089	7.97101	8.66667	11.5016
	8	5.10949	6.88259	6.875	5.61056	5.07246	5	7.66773
	9	4.13625	6.88259	5.83333	3.30033	3.26087	4	5.7508
	10	4.86618	2.83401	2.91667	1.9802	1.81159	2	5.11182
	11	1.70316	1.82186	3.54167	1.9802	1.08696	2.33333	1.27796
	12	1.45985	1.21457	2.08333	3.63036	1.44928	1.66667	3.19489
	13	1.21655	1.01215	2.08333	0.660066	0.362319	0.666667	1.27796
	14	0.729927	1.21457	0.625	1.65017	1.08696	1.33333	0.638978
	15	0.729927	1.01215	0.208333	0	0.362319	0	0.958466
	16	0.243309	0.202429	0.208333	1.32013	1.08696	1.33333	1.27796
	17	0	0	0	0	0	0	1.27796
	18	0	0	0.416667	0	0	0	0
	19	0	0.202429	0.208333	0.330033	0.362319	0.333333	0.638978
	20	0	0.202429	0.208333	0	0	0	0

## Sheet: Figure S2
Figure S2	Normalized FITC-dextran (fold)
	Control	Thrombin 3U	FapCs	aSm	aSo	aSf	aSs	IAPPm	IAPPo	IAPPf	IAPPs
	1	2.52317	1.78665	0.9	1.55243	0.829563	1.99746	0.8	0.9	0.993388	1.10589
	0.98	2.3	1.63222	0.94	1.6	1.24929	1.94263	0.9	1.1	1.03336	1.07824
	0.921151	2.54074	2.12893	1.12697	2.10106	0.957504	1.66718	1.05015	0.895394	1.02544	0.921154

## Sheet: Figure S3
Figure S3A	Normalized FITC–dextran (fold)
Aβo	Control	5 M	7.5 M	10 M	20 M	40 M
	0.944455	0.957934	1.22565	1.58408	1.59404	2.45965
	1.05592	1.05891	1.24116	1.78996	1.80421	1.90681
	0.999628	1.28184	1.32584	1.54857	1.93656	1.99462
	Normalized FITC–dextran (fold)
	Control	Thrombin
	0.944455	3.43817
	1.05592	3.77131
	0.999628	3.74466
Figure S3B	Normalized FITC–dextran (fold)
Aβs	Control	5 M	7.5 M	10 M	20 M	40 M
	0.96794	1.21065	1.68488	1.81258	1.97522	2.37107
	1.04714	0.99405	1.38945	1.44988	1.61646	2.58664
	0.984916	1.27357	1.4274	1.58922	2.19752	2.09788
	Normalized FITC–dextran (fold)
	Control	Thrombin
	0.96794	3.90056
	1.04714	3.59603
	0.984916	3.70095

## Sheet: Figure S4
Figure S4 B	Control	Aβs	NAC	NAC+Aβs
	0.09689	1.37177	0.27809	1.51215
	0.04538	1.52283	0.30975	1.6861
	0.0248	2.19383	0.09537	2.16026
	0.15335	1.48354	0.10948	1.53923
	0.03357	1.6655	0.32768	1.7807
	0.01907	1.91002	0.09537	1.96304
Figure S4 C
		NAC	Aβs	NAC+Aβs
	Bin Center	% Frequency	% Frequency	% Frequency
	1	15.7407	9.48081	6.52742
	2	39.6296	26.1851	24.0209
	3	15.7407	16.4786	19.5822
	4	6.48148	13.9955	13.3159
	5	5.92593	9.48081	8.61619
	6	4.07407	7.44921	6.78851
	7	2.77778	4.28894	6.26632
	8	2.03704	3.61174	3.91645
	9	1.85185	1.58014	1.56658
	10	0.37037	1.58014	2.08877
	11	0.740741	2.0316	1.30548
	12	1.11111	0.677201	2.08877
	13	0.925926	1.58014	1.04439
	14	0.925926	0.451467	0.522193
	15	0.185185	0.451467	0.522193
	16	0.555556	0.225734	0
	17	0.37037	0.225734	1.30548
	18	0.555556	0	0
	19	0	0	0.261097
	20	0	0.225734	0.261097

[truncated: 15 more sheets: Figure S6, Figure S8, Figure S9, Figure S10, Figure S11, Figure S12, Figure S13, Figure S14, Figure S16, Figure S17, Figure S18, Figure S19, Figure S20, Figure S25, Figure S26]
